# Supplementary material for: A Systematic View of the MLO Family in Rice Suggests Their Novel Roles in Morphological Development, Diurnal Responses, the Light-Signaling Pathway, and Various Stress Responses
Source: Front Plant Sci. 2016 Sep 27;7:1413. doi: 10.3389/fpls.2016.01413 (PMC5037229; doi:10.3389/fpls.2016.01413)
Supplement: Table S1 — Primer sequences used for real-time/RT PCR and genotyping analyses. [file Table1.XLSX]

## Sheet: Sheet1
Table S1: Primer sequences used for real-time/RT PCR and genotyping analyses.
Primer name	Sequence
OsMLO1_F	GGAAGGAGTGGGAGAAGGAG
OsMLO1_R	AATCCGTGCCTCAAAGTCAG
OsMLO2_F	CGAGCACTTTTGGTTTGGAC
OsMLO2_R	AAGGAGCCCATCTGTGTGAC
OsMLO3_F	GCCTGATTGGGTCTTGTTCT
OsMLO3_R	CGTAGAGAGGGAAGGTGCTG
OsMLO4_F	CTGCTGTGGGGTTTTGTTGT
OsMLO4_R	GGCTTTATCCTTGGTCCGTA
OsMLO5_F	GCCCGTCAGACAATCTCTTC
OsMLO5_R	ATATGGGAGACGATGGCGTA
OsMLO6_F	CATCGTGGAAGTCATTGTGG
OsMLO6_R	TCTTCTTCTCCATCGCCTTC
OsMLO7_F	TGTTCGCTTCTCTGTGGATG
OsMLO7_R	CAGAGAGGCTCAGGACGAAG
OsMLO8_F	TCAGAGGCACTACCCAAACC
OsMLO8_R	GGCAAGAAAGACAGCCAGAA
OsMLO9_F	GCTCAGATCGTTGGCAGAAT
OsMLO9_R	CTTAGCACCCCCTAGAAGCA
OsMLO10_F	TCATCATCTCGCTGCTCTTC
OsMLO10_R	CGCCTTCACGCATATCTTCT
OsMLO11_F	CCGTTTGACTTCTGGGATTC
OsMLO11_R	GGTTGTGCCTGTTCTTGTCT
OsMLO12_F	TCAGCGACTCCTACTTCTGG
OsMLO12_R	AGGCGAGCAAAGACGAACTC
OsNAC6_F	TCCAGAGGAAGCCGATGGTG
OsNAC6_R	GACAGCACCTGCTCCGAGCA
OsHSP1_F	CTACGTGCGCCGCGTCTTCA
OsHSP1_R	CGGCTCGAACGACCTCTTCCTCT
OsCML1_F	CAAGCTGAGGGACAAGGACT
OsCML1_R	TCATGCACTTGACGAACTCC
OsCML16_F	CACCACCGAGAAGAAGATGC
OsCML16_R	GTGTCGAGCTCGTTCATCAT
OsCML24_F	GCGCATCTTCCGAAATAGAG
OsCML24_R	TTCCGGAGCCGGAACGAC
OsCML28_F	GTTCAACGTGTTCGACCAGA
OsCML28_R	GCTTGAACTCCTTGAAGTCG
OsDXR_F	GATCTTTGCAAGCTGGGTTC
OsDXR_R	TCGATGAACAACTCCACAGC
OsLHY_F	GAAGCGGTGGTAAAGGTGAG
OsLHY_R	CCTGGAGAAGTGCCATTGTT
OsPR10a_F	ACCATCTACACCATGAAGCTTAAC
OsPR10a_R	GTATTCCTCTTCATCTTAGGCGTA
OsUbi5_F	GCACAAGCACAAGAAGGTGA
OsUbi5_R	GCCTGCTGGTTGTAGACGTA
OsDXR_Genotype_F	CAGGTGGTCCTTTTGTGCTT
OsDXR_Genotype_R	AGGACTCACCTGGGTTTCAA
OsGI_Genotype_F	TGCAGGAAACACTGCATACC
OsGI_Genotype_R	CACAACTTATGCCATCCACG
F indicates Forward primer; and R, Reverse primer.
