# Supplementary material for: A Systematic View of the MLO Family in Rice Suggests Their Novel Roles in Morphological Development, Diurnal Responses, the Light-Signaling Pathway, and Various Stress Responses
Source: Front Plant Sci. 2016 Sep 27;7:1413. doi: 10.3389/fpls.2016.01413 (PMC5037229; doi:10.3389/fpls.2016.01413)
Supplement: Table S2 — Details of microarray data for OsCaM and OsCML genes examined in this study with wild-type rice and osdxr mutant. [file Table2.XLSX]

## Sheet: Sheet1
Table S2: Details of microarray data for OsCaM and OsCML genes examined in this study with wild-type rice and osdxr mutant.
Index	ProbeName	SystematicName	MSU_Locus	MSU_Description	WT1	WT2	dxr_1	dxr_2		avr_WT	avr_dxr		log2 fold change of dxr/wt	t-test of log2 dxr/wt
60778	A_71_P101204	Os01t0134700-01	LOC_Os01g04280	calmodulin binding protein, putative, expressed	9.1283	8.8741	8.6883	9.0484		9.0012	8.86835		-0.13285	0.613814
30387	A_71_P101204	Os01t0134700-01	LOC_Os01g04280	calmodulin binding protein, putative, expressed	8.8689	8.7595	8.6487	8.7231		8.8142	8.6859		-0.1283	0.208869
57440	A_71_P101204	Os01t0134700-01	LOC_Os01g04280	calmodulin binding protein, putative, expressed	8.8282	8.5827	8.7369	8.591		8.70545	8.66395		-0.0415	0.804064
55727	A_71_P101206	Os01t0135700-01	LOC_Os01g04330	OsCML16 - Calmodulin-related calcium sensor protein, expressed	14.154	14.53	12.112	12.434		14.342	12.273		-2.069	0.015017
54114	A_71_P101206	Os01t0135700-01	LOC_Os01g04330	OsCML16 - Calmodulin-related calcium sensor protein, expressed	14.147	14.534	12.245	12.441		14.3405	12.343		-1.9975	0.027632
16431	A_71_P101206	Os01t0135700-01	LOC_Os01g04330	OsCML16 - Calmodulin-related calcium sensor protein, expressed	14.323	14.637	12.551	12.433		14.48	12.492		-1.988	0.029141
3354	A_71_P100474	Os01t0194200-01	LOC_Os01g09790	IQ calmodulin-binding motif domain containing protein, expressed	6.776	7.4333	7.9903	7.7136		7.10465	7.85195		0.7473	0.229699
37680	A_71_P100474	Os01t0194200-01	LOC_Os01g09790	IQ calmodulin-binding motif domain containing protein, expressed	6.7522	6.8337	7.6073	7.5701		6.79295	7.5887		0.79575	0.012842
2088	A_71_P100474	Os01t0194200-01	LOC_Os01g09790	IQ calmodulin-binding motif domain containing protein, expressed	6.9436	7.2396	7.7903	7.695		7.0916	7.74265		0.65105	0.116241
16821	A_71_P100067	Os01t0279300-01	LOC_Os01g17190	OsCam3 - Calmodulin, expressed	12.845	13.001	13.638	13.381		12.923	13.5095		0.5865	0.080884
2964	A_71_P100067	Os01t0279300-01	LOC_Os01g17190	OsCam3 - Calmodulin, expressed	12.9	12.955	13.893	13.681		12.9275	13.787		0.8595	0.063079
55692	A_71_P100067	Os01t0279300-01	LOC_Os01g17190	OsCam3 - Calmodulin, expressed	12.54	12.724	13.295	13.244		12.632	13.2695		0.6375	0.073284
19310	A_71_P100919	Os01t0505600-01	LOC_Os01g32120	OsCML11 - Calmodulin-related calcium sensor protein, expressed	8.6835	8.5256	8.6768	8.7874		8.60455	8.7321		0.12755	0.32952
14337	A_71_P100919	Os01t0505600-01	LOC_Os01g32120	OsCML11 - Calmodulin-related calcium sensor protein, expressed	8.741	8.607	8.9348	8.8349		8.674	8.88485		0.21085	0.137702
25640	A_71_P102312	Os01t0570800-01	LOC_Os01g38980	calmodulin-binding protein, putative, expressed	13.566	12.834	11.731	12.125		13.2	11.928		-1.272	0.126649
41061	A_71_P102312	Os01t0570800-01	LOC_Os01g38980	calmodulin-binding protein, putative, expressed	13.505	12.622	11.592	11.968		13.0635	11.78		-1.2835	0.172321
52501	A_71_P102312	Os01t0570800-01	LOC_Os01g38980	calmodulin-binding protein, putative, expressed	13.222	12.323	11.392	11.635		12.7725	11.5135		-1.259	0.199229
16337	A_71_P100857	Os01t0604500-01	LOC_Os01g41990	OsCML12 - Calmodulin-related calcium sensor protein, expressed	11.099	10.864	9.9482	9.9989		10.9815	9.97355		-1.00795	0.063258
39746	A_71_P100857	Os01t0604500-01	LOC_Os01g41990	OsCML12 - Calmodulin-related calcium sensor protein, expressed	10.879	10.757	9.7172	9.7521		10.818	9.73465		-1.08335	0.024423
12301	A_71_P100857	Os01t0604500-01	LOC_Os01g41990	OsCML12 - Calmodulin-related calcium sensor protein, expressed	11.099	10.847	10.186	10.231		10.973	10.2085		-0.7645	0.095408
25679	A_71_P101835	Os01t0708700-02	LOC_Os01g51230	IQ calmodulin-binding motif domain containing protein, expressed	5.9216	6.7644	7.6557	7.4741		6.343	7.5649		1.2219	0.198531
31027	A_71_P101834	Os01t0708700-01	LOC_Os01g51230	IQ calmodulin-binding motif domain containing protein, expressed	5.8314	6.7481	8.3331	7.9887		6.28975	8.1609		1.87115	0.11962
31455	A_71_P101835	Os01t0708700-02	LOC_Os01g51230	IQ calmodulin-binding motif domain containing protein, expressed	6.0131	6.5424	7.3432	7.3647		6.27775	7.35395		1.0762	0.152996
29999	A_71_P101835	Os01t0708700-02	LOC_Os01g51230	IQ calmodulin-binding motif domain containing protein, expressed	6.144	6.259	7.4566	7.1216		6.2015	7.2891		1.0876	0.071335
52112	A_71_P101834	Os01t0708700-01	LOC_Os01g51230	IQ calmodulin-binding motif domain containing protein, expressed	5.7114	6.4933	7.9331	7.7585		6.10235	7.8458		1.74345	0.126536
45862	A_71_P101834	Os01t0708700-01	LOC_Os01g51230	IQ calmodulin-binding motif domain containing protein, expressed	5.848	6.3513	8.1116	7.8271		6.09965	7.96935		1.8697	0.040191
19963	A_71_P102000	Os01t0716200-01	LOC_Os01g51840	IQ calmodulin-binding motif family protein, putative, expressed	9.2835	9.373	9.6596	9.5731		9.32825	9.61635		0.2881	0.043728
25276	A_71_P102000	Os01t0716200-01	LOC_Os01g51840	IQ calmodulin-binding motif family protein, putative, expressed	9.2905	9.3	9.9191	9.5282		9.29525	9.72365		0.4284	0.272327
40286	A_71_P102000	Os01t0716200-01	LOC_Os01g51840	IQ calmodulin-binding motif family protein, putative, expressed	9.1402	9.3293	9.6418	9.5114		9.23475	9.5766		0.34185	0.111345
24021	A_71_P101637	Os01t0810300-01	LOC_Os01g59530	OsCML1 - Calmodulin-related calcium sensor protein, expressed	14.569	14.645	11.872	11.792		14.607	11.832		-2.775	0.000402
2672	A_71_P101637	Os01t0810300-01	LOC_Os01g59530	OsCML1 - Calmodulin-related calcium sensor protein, expressed	14.789	14.676	12.133	12.007		14.7325	12.07		-2.6625	0.001077
59865	A_71_P101637	Os01t0810300-01	LOC_Os01g59530	OsCML1 - Calmodulin-related calcium sensor protein, expressed	14.616	14.412	11.925	11.714		14.514	11.8195		-2.6945	0.002968
13965	A_71_P103835	Os01t0833800-02	LOC_Os01g61720	IQ calmodulin-binding motif domain containing protein, expressed	11.093	10.773	11.22	10.683		10.933	10.9515		0.0185	0.959231
35885	A_71_P103835	Os01t0833800-02	LOC_Os01g61720	IQ calmodulin-binding motif domain containing protein, expressed	10.848	10.669	10.77	10.754		10.7585	10.762		0.0035	0.97514
56005	A_71_P103835	Os01t0833800-02	LOC_Os01g61720	IQ calmodulin-binding motif domain containing protein, expressed	11.081	10.758	11.003	10.697		10.9195	10.85		-0.0695	0.784372
36657	A_71_P102437	Os01t0896200-01	LOC_Os01g67090	IQ calmodulin-binding motif domain containing protein, expressed	12.257	12.385	12.353	12.343		12.321	12.348		0.027	0.745874
45351	A_71_P102437	Os01t0896200-01	LOC_Os01g67090	IQ calmodulin-binding motif domain containing protein, expressed	12.297	12.281	12.305	12.236		12.289	12.2705		-0.0185	0.686617
49810	A_71_P102437	Os01t0896200-01	LOC_Os01g67090	IQ calmodulin-binding motif domain containing protein, expressed	12.102	12.129	12.304	12.187		12.1155	12.2455		0.13	0.25602
23565	A_71_P103961	Os01t0923600-02	LOC_Os01g69910	calmodulin-binding transcription activator, putative, expressed	8.6669	8.7214	8.2408	8.4708		8.69415	8.3558		-0.33835	0.193237
40760	A_71_P103961	Os01t0923600-02	LOC_Os01g69910	calmodulin-binding transcription activator, putative, expressed	8.5208	8.6524	8.2888	8.3717		8.5866	8.33025		-0.25635	0.101434
12623	A_71_P103961	Os01t0923600-02	LOC_Os01g69910	calmodulin-binding transcription activator, putative, expressed	8.5512	8.6269	8.2569	8.2536		8.58905	8.25525		-0.3338	0.071405
161	A_71_P103960	Os01t0923600-03	LOC_Os01g69910	calmodulin-binding transcription activator, putative, expressed	7.7704	7.7155	7.4852	7.3575		7.74295	7.42135		-0.3216	0.086054
34180	A_71_P103960	Os01t0923600-03	LOC_Os01g69910	calmodulin-binding transcription activator, putative, expressed	7.3386	7.7155	7.2475	7.2312		7.52705	7.23935		-0.2877	0.368793
59483	A_71_P103960	Os01t0923600-03	LOC_Os01g69910	calmodulin-binding transcription activator, putative, expressed	7.4325	7.5443	7.3516	7.3614		7.4884	7.3565		-0.1319	0.253041
21937	A_71_P103293	Os01t0949300-02	LOC_Os01g72080	calmodulin-like protein 1, putative, expressed	13.78	13.343	13.209	13.599		13.5615	13.404		-0.1575	0.645159
17106	A_71_P103293	Os01t0949300-02	LOC_Os01g72080	calmodulin-like protein 1, putative, expressed	14.053	13.429	13.571	13.796		13.741	13.6835		-0.0575	0.886065
58089	A_71_P103293	Os01t0949300-02	LOC_Os01g72080	calmodulin-like protein 1, putative, expressed	13.807	13.005	13.407	13.62		13.406	13.5135		0.1075	0.834426
29588	A_71_P103298	Os01t0949500-01	LOC_Os01g72100	OsCML10 - Calmodulin-related calcium sensor protein, expressed	13.523	12.479	11.674	11.963		13.001	11.8185		-1.1825	0.24641
51439	A_71_P103298	Os01t0949500-01	LOC_Os01g72100	OsCML10 - Calmodulin-related calcium sensor protein, expressed	13.271	12.377	11.465	11.778		12.824	11.6215		-1.2025	0.197926
43198	A_71_P103298	Os01t0949500-01	LOC_Os01g72100	OsCML10 - Calmodulin-related calcium sensor protein, expressed	13.458	12.357	11.471	11.731		12.9075	11.601		-1.3065	0.239674
12770	A_71_P103869	Os01t0955100-01	LOC_Os01g72530	OsCML31 - Calmodulin-related calcium sensor protein, expressed	10.843	11.072	9.0593	9.5537		10.9575	9.3065		-1.651	0.056036
40077	A_71_P103869	Os01t0955100-01	LOC_Os01g72530	OsCML31 - Calmodulin-related calcium sensor protein, expressed	10.939	11.05	9.2538	9.5846		10.9945	9.4192		-1.5753	0.045542
14792	A_71_P104271	Os02t0105500-01	LOC_Os02g01520	IQ calmodulin-binding motif family protein, putative, expressed	10.076	10.287	11.771	11.115		10.1815	11.443		1.2615	0.135591
20930	A_71_P104271	Os02t0105500-01	LOC_Os02g01520	IQ calmodulin-binding motif family protein, putative, expressed	10.18	10.401	11.527	11.121		10.2905	11.324		1.0335	0.073097
50229	A_71_P104271	Os02t0105500-01	LOC_Os02g01520	IQ calmodulin-binding motif family protein, putative, expressed	9.8079	10.096	11.471	10.926		9.95195	11.1985		1.24655	0.086847
31214	A_71_P105426	Os02t0177800-02	LOC_Os02g08120	calmodulin binding protein, putative, expressed	10.779	10.49	10.152	10.108		10.6345	10.13		-0.5045	0.170692
31052	A_71_P105426	Os02t0177800-02	LOC_Os02g08120	calmodulin binding protein, putative, expressed	10.755	10.468	10.101	10.244		10.6115	10.1725		-0.439	0.15419
55836	A_71_P105426	Os02t0177800-02	LOC_Os02g08120	calmodulin binding protein, putative, expressed	10.576	10.435	10.077	10.081		10.5055	10.079		-0.4265	0.104058
49955	A_71_P106597	Os02t0299200-01	LOC_Os02g19640	IQ calmodulin-binding motif family protein, putative, expressed	7.398	7.4665	7.3953	7.2956		7.43225	7.34545		-0.0868	0.302393
7959	A_71_P106597	Os02t0299200-01	LOC_Os02g19640	IQ calmodulin-binding motif family protein, putative, expressed	7.6548	7.871	7.562	7.4097		7.7629	7.48585		-0.27705	0.185391
37600	A_71_P106597	Os02t0299200-01	LOC_Os02g19640	IQ calmodulin-binding motif family protein, putative, expressed	7.3546	7.6247	7.2985	7.1837		7.48965	7.2411		-0.24855	0.288045
4019	A_71_P104758	Os02t0562300-01	LOC_Os02g35470	calmodulin binding protein, putative, expressed	12.397	11.97	11.93	11.996		12.1835	11.963		-0.2205	0.487268
53541	A_71_P104758	Os02t0562300-01	LOC_Os02g35470	calmodulin binding protein, putative, expressed	12.164	11.951	11.813	11.784		12.0575	11.7985		-0.259	0.243211
9368	A_71_P104758	Os02t0562300-01	LOC_Os02g35470	calmodulin binding protein, putative, expressed	12.149	11.846	11.947	11.761		11.9975	11.854		-0.1435	0.51883
27733	A_71_P106435	Os02t0733500-01	LOC_Os02g50060	OsCML20 - Calmodulin-related calcium sensor protein, expressed	8.0901	7.233	6.8844	7.3058		7.66155	7.0951		-0.56645	0.39371
58841	A_71_P106435	Os02t0733500-01	LOC_Os02g50060	OsCML20 - Calmodulin-related calcium sensor protein, expressed	7.9775	7.192	6.8691	7.4306		7.58475	7.14985		-0.4349	0.471174
6709	A_71_P106435	Os02t0733500-01	LOC_Os02g50060	OsCML20 - Calmodulin-related calcium sensor protein, expressed	7.9359	7.4225	7.0188	7.4421		7.6792	7.23045		-0.44875	0.313893
19880	A_71_P108782	Os03t0167200-01	LOC_Os03g07110	calmodulin-binding protein, putative, expressed	6.4859	6.6497	6.6817	6.7286		6.5678	6.70515		0.13735	0.327145
5446	A_71_P108782	Os03t0167200-01	LOC_Os03g07110	calmodulin-binding protein, putative, expressed	6.6523	6.2999	6.876	6.7556		6.4761	6.8158		0.3397	0.2819
20173	A_71_P108782	Os03t0167200-01	LOC_Os03g07110	calmodulin-binding protein, putative, expressed	6.7286	6.8704	6.9132	6.7556		6.7995	6.8344		0.0349	0.773561
4315	A_71_P108954	Os03t0191000-01	LOC_Os03g09100	calmodulin-binding transcription activator, putative, expressed	10.216	9.9785	10.188	10.123		10.0973	10.1555		0.05825	0.710262
45669	A_71_P108954	Os03t0191000-01	LOC_Os03g09100	calmodulin-binding transcription activator, putative, expressed	10.038	9.8538	9.937	9.8376		9.9459	9.8873		-0.0586	0.646161
51885	A_71_P108954	Os03t0191000-01	LOC_Os03g09100	calmodulin-binding transcription activator, putative, expressed	10.024	9.7126	9.946	9.8001		9.8683	9.87305		0.00475	0.981331
10625	A_71_P110424	Os03t0301600-01	LOC_Os03g18960	calmodulin binding protein, putative, expressed	6.9202	7.2842	7.9832	8.1233		7.1022	8.05325		0.95105	0.087401
34229	A_71_P110424	Os03t0301600-01	LOC_Os03g18960	calmodulin binding protein, putative, expressed	6.8558	7.1573	8.0287	8.1269		7.00655	8.0778		1.07125	0.065913
58334	A_71_P110424	Os03t0301600-01	LOC_Os03g18960	calmodulin binding protein, putative, expressed	6.6785	7.2842	8.144	8.2448		6.98135	8.1944		1.21305	0.147602
3435	A_71_P109593	Os03t0331700-02	LOC_Os03g21380	OsCML27 - Calmodulin-related calcium sensor protein, expressed	9.6819	9.8884	8.116	8.4422		9.78515	8.2791		-1.50605	0.025329
57866	A_71_P109593	Os03t0331700-02	LOC_Os03g21380	OsCML27 - Calmodulin-related calcium sensor protein, expressed	9.5961	9.9377	7.9359	8.5094		9.7669	8.22265		-1.54425	0.063373
49153	A_71_P109593	Os03t0331700-02	LOC_Os03g21380	OsCML27 - Calmodulin-related calcium sensor protein, expressed	9.5144	9.8873	7.9413	8.4948		9.70085	8.21805		-1.4828	0.059593
25379	A_71_P107895	Os03t0388500-01	LOC_Os03g27080	calmodulin-binding transcription activator 2, putative, expressed	12.405	12.227	11.67	11.722		12.316	11.696		-0.62	0.07121
21718	A_71_P107895	Os03t0388500-01	LOC_Os03g27080	calmodulin-binding transcription activator 2, putative, expressed	12.742	12.258	11.902	11.832		12.5	11.867		-0.633	0.22653
11500	A_71_P110822	Os03t0648300-01	LOC_Os03g44610	IQ calmodulin-binding motif domain containing protein, expressed	10.222	10.891	12.681	12.046		10.5565	12.3635		1.807	0.059656
42989	A_71_P110822	Os03t0648300-01	LOC_Os03g44610	IQ calmodulin-binding motif domain containing protein, expressed	9.4207	10.1	12.373	11.91		9.76035	12.1415		2.38115	0.03774
44451	A_71_P110822	Os03t0648300-01	LOC_Os03g44610	IQ calmodulin-binding motif domain containing protein, expressed	9.2889	10.216	12.618	12.13		9.75245	12.374		2.62155	0.064169
8403	A_71_P107985	Os03t0743500-01	LOC_Os03g53200	OsCML4 - Calmodulin-related calcium sensor protein, expressed	7.2267	7.2525	6.7739	6.9299		7.2396	6.8519		-0.3877	0.118571
57318	A_71_P107985	Os03t0743500-01	LOC_Os03g53200	OsCML4 - Calmodulin-related calcium sensor protein, expressed	6.5449	6.9253	6.7609	6.8101		6.7351	6.7855		0.0504	0.83531
43936	A_71_P107985	Os03t0743500-01	LOC_Os03g53200	OsCML4 - Calmodulin-related calcium sensor protein, expressed	6.8127	6.8704	6.443	6.8348		6.84155	6.6389		-0.20265	0.486955
22333	A_71_P107541	Os03t0778000-01	LOC_Os03g56660	calmodulin binding protein, putative, expressed	10.028	10.36	10.409	10.429		10.194	10.419		0.225	0.40402
34265	A_71_P107541	Os03t0778000-01	LOC_Os03g56660	calmodulin binding protein, putative, expressed	9.9818	10.074	9.8696	9.9911		10.0279	9.93035		-0.09755	0.336997
4140	A_71_P107541	Os03t0778000-01	LOC_Os03g56660	calmodulin binding protein, putative, expressed	10.326	10.402	10.686	10.551		10.364	10.6185		0.2545	0.111014
41745	A_71_P109687	Os03t0787200-01	LOC_Os03g57330	IQ calmodulin-binding motif domain containing protein, expressed	7.6399	7.6136	8.6011	8.6245		7.62675	8.6128		0.98605	0.000349
29907	A_71_P109687	Os03t0787200-01	LOC_Os03g57330	IQ calmodulin-binding motif domain containing protein, expressed	7.7378	7.5762	8.7019	8.6586		7.657	8.68025		1.02325	0.037547
44718	A_71_P109687	Os03t0787200-01	LOC_Os03g57330	IQ calmodulin-binding motif domain containing protein, expressed	7.5732	7.4386	8.6335	8.6493		7.5059	8.6414		1.1355	0.035304
24998	A_71_P113103	Os04t0444200-01	LOC_Os04g36660	calmodulin binding protein, putative, expressed	10.77	10.616	10.275	10.301		10.693	10.288		-0.405	0.111578
5336	A_71_P113103	Os04t0444200-01	LOC_Os04g36660	calmodulin binding protein, putative, expressed	10.867	10.702	10.421	10.393		10.7845	10.407		-0.3775	0.128641
59391	A_71_P113103	Os04t0444200-01	LOC_Os04g36660	calmodulin binding protein, putative, expressed	10.512	10.276	10.284	10.142		10.394	10.213		-0.181	0.342709
27430	A_71_P112220	Os04t0569900-02	LOC_Os04g48160	IQ calmodulin-binding motif family protein, putative, expressed	5.9839	5.8871	6.1378	6.1488		5.9355	6.1433		0.2078	0.141792
6871	A_71_P112220	Os04t0569900-02	LOC_Os04g48160	IQ calmodulin-binding motif family protein, putative, expressed	5.7656	5.833	6.0131	6.1703		5.7993	6.0917		0.2924	0.12699
16818	A_71_P112193	Os04t0663100-01	LOC_Os04g56740	IQ calmodulin-binding motif family protein, putative, expressed	12.056	11.896	12.231	11.841		11.976	12.036		0.06	0.813892
40926	A_71_P112193	Os04t0663100-01	LOC_Os04g56740	IQ calmodulin-binding motif family protein, putative, expressed	11.85	11.667	11.769	11.698		11.7585	11.7335		-0.025	0.833419
5726	A_71_P112193	Os04t0663100-01	LOC_Os04g56740	IQ calmodulin-binding motif family protein, putative, expressed	11.763	11.633	11.824	11.68		11.698	11.752		0.054	0.634221
6526	A_71_P113448	Os05t0123200-01	LOC_Os05g03190	IQ calmodulin-binding motif domain containing protein, expressed	12.124	12.048	12.465	12.358		12.086	12.4115		0.3255	0.046974
40410	A_71_P113448	Os05t0123200-01	LOC_Os05g03190	IQ calmodulin-binding motif domain containing protein, expressed	12.192	12.15	12.516	12.326		12.171	12.421		0.25	0.218042
37014	A_71_P113448	Os05t0123200-01	LOC_Os05g03190	IQ calmodulin-binding motif domain containing protein, expressed	12.095	12.082	12.479	12.471		12.0885	12.475		0.3865	0.001199
49257	A_71_P114788	Os05t0197300-01	LOC_Os05g10840	calmodulin-binding protein, putative, expressed	5.9392	5.872	6.3659	6.2999		5.9056	6.3329		0.4273	0.011943
47548	A_71_P114788	Os05t0197300-01	LOC_Os05g10840	calmodulin-binding protein, putative, expressed	5.9216	6.0381	6.3659	6.3296		5.97985	6.34775		0.3679	0.07744
2728	A_71_P114788	Os05t0197300-01	LOC_Os05g10840	calmodulin-binding protein, putative, expressed	6.0473	6.1956	6.4993	6.5236		6.12145	6.51145		0.39	0.112022
13530	A_71_P114283	Os05t0223000-01	LOC_Os05g13580	OsCML18 - Calmodulin-related calcium sensor protein, expressed	14.322	14.753	13.593	13.454		14.5375	13.5235		-1.014	0.107478
18553	A_71_P114283	Os05t0223000-01	LOC_Os05g13580	OsCML18 - Calmodulin-related calcium sensor protein, expressed	14.189	14.734	13.437	13.546		14.4615	13.4915		-0.97	0.162826
38711	A_71_P114283	Os05t0223000-01	LOC_Os05g13580	OsCML18 - Calmodulin-related calcium sensor protein, expressed	14.038	14.488	13.301	13.304		14.263	13.3025		-0.9605	0.146475
10891	A_71_P114485	Os05t0491000-01	LOC_Os05g41200	OsCML9 - Calmodulin-related calcium sensor protein, expressed	8.0803	8.151	8.1574	8.0541		8.11565	8.10575		-0.0099	0.890503
40898	A_71_P114485	Os05t0491000-01	LOC_Os05g41200	OsCML9 - Calmodulin-related calcium sensor protein, expressed	8.0287	7.911	7.7186	7.7441		7.96985	7.73135		-0.2385	0.140713
234	A_71_P114485	Os05t0491000-01	LOC_Os05g41200	OsCML9 - Calmodulin-related calcium sensor protein, expressed	8.5208	8.1778	8.3066	8.1981		8.3493	8.25235		-0.09695	0.672829
1116	A_71_P114486	Os05t0491100-01	LOC_Os05g41210	OsCam2 - Calmodulin, expressed	14.264	14.189	15.305	15.156		14.2265	15.2305		1.004	0.018851
58411	A_71_P114486	Os05t0491100-01	LOC_Os05g41210	OsCam2 - Calmodulin, expressed	14.206	13.95	15.125	14.767		14.078	14.946		0.868	0.068808
1807	A_71_P114486	Os05t0491100-01	LOC_Os05g41210	OsCam2 - Calmodulin, expressed	14.585	14.25	15.584	15.388		14.4175	15.486		1.0685	0.04937
51153	A_71_P113557	Os05t0535900-01	LOC_Os05g45930	IQ calmodulin-binding motif family protein, putative, expressed	10.404	10.719	11.805	11.559		10.5615	11.682		1.1205	0.034448
37111	A_71_P113557	Os05t0535900-01	LOC_Os05g45930	IQ calmodulin-binding motif family protein, putative, expressed	10.642	10.881	12.049	11.58		10.7615	11.8145		1.053	0.091011
55455	A_71_P113557	Os05t0535900-01	LOC_Os05g45930	IQ calmodulin-binding motif family protein, putative, expressed	10.472	10.443	11.891	11.196		10.4575	11.5435		1.086	0.196618
17358	A_71_P113833	Os05t0541100-01	LOC_Os05g46350	IQ calmodulin-binding motif domain containing protein, expressed	8.8667	9.6488	7.758	7.4677		9.25775	7.61285		-1.6449	0.115961
23283	A_71_P113833	Os05t0541100-01	LOC_Os05g46350	IQ calmodulin-binding motif domain containing protein, expressed	8.8011	9.7169	7.7426	7.6668		9.259	7.7047		-1.5543	0.180289
17972	A_71_P115542	Os06t0104400-01	LOC_Os06g01500	IQ calmodulin-binding motif family protein, putative, expressed	10.539	10.693	12.315	11.839		10.616	12.077		1.461	0.078649
13293	A_71_P115542	Os06t0104400-01	LOC_Os06g01500	IQ calmodulin-binding motif family protein, putative, expressed	10.424	10.702	12.347	11.937		10.563	12.142		1.579	0.032273
52597	A_71_P115542	Os06t0104400-01	LOC_Os06g01500	IQ calmodulin-binding motif family protein, putative, expressed	10.033	10.503	11.927	11.687		10.268	11.807		1.539	0.053137
41680	A_71_P117095	Os06t0155300-01	LOC_Os06g06160	IQ calmodulin-binding motif domain containing protein, expressed	10.051	10.019	9.8983	9.6664		10.035	9.78235		-0.25265	0.268903
57118	A_71_P117095	Os06t0155300-01	LOC_Os06g06160	IQ calmodulin-binding motif domain containing protein, expressed	10.253	10.031	10.097	9.8242		10.142	9.9606		-0.1814	0.414504
48848	A_71_P117095	Os06t0155300-01	LOC_Os06g06160	IQ calmodulin-binding motif domain containing protein, expressed	10.018	10.033	9.6637	9.9339		10.0255	9.7988		-0.2267	0.341447
31732	A_71_P115731	Os06t0172200-01	LOC_Os06g07560	OsCML30 - Calmodulin-related calcium sensor protein, expressed	10.41	10.172	8.9155	8.7566		10.291	8.83605		-1.45495	0.014828
37543	A_71_P115731	Os06t0172200-01	LOC_Os06g07560	OsCML30 - Calmodulin-related calcium sensor protein, expressed	9.9355	9.8087	8.5797	8.7052		9.8721	8.64245		-1.22965	0.005224
59875	A_71_P115731	Os06t0172200-01	LOC_Os06g07560	OsCML30 - Calmodulin-related calcium sensor protein, expressed	10.035	9.8253	9.049	8.8869		9.93015	8.96795		-0.9622	0.021743
13917	A_71_P117391	Os06t0256300-01	LOC_Os06g14490	calmodulin-binding heat-shock protein, putative, expressed	9.1514	9.514	8.5687	8.6889		9.3327	8.6288		-0.7039	0.132851
3103	A_71_P117391	Os06t0256300-01	LOC_Os06g14490	calmodulin-binding heat-shock protein, putative, expressed	9.5026	9.5909	8.7318	8.8533		9.54675	8.79255		-0.7542	0.013129
49913	A_71_P117391	Os06t0256300-01	LOC_Os06g14490	calmodulin-binding heat-shock protein, putative, expressed	9.1844	9.5202	8.926	8.7194		9.3523	8.8227		-0.5296	0.13943
8889	A_71_P116507	Os06t0611100-01	LOC_Os06g40850	IQ calmodulin-binding motif family protein, putative, expressed	9.6738	10.006	9.7985	9.4244		9.8399	9.61145		-0.22845	0.458675
49362	A_71_P116507	Os06t0611100-01	LOC_Os06g40850	IQ calmodulin-binding motif family protein, putative, expressed	9.4505	9.8464	9.4746	9.3791		9.64845	9.42685		-0.2216	0.457914
59242	A_71_P116507	Os06t0611100-01	LOC_Os06g40850	IQ calmodulin-binding motif family protein, putative, expressed	9.3406	9.709	9.5796	9.303		9.5248	9.4413		-0.0835	0.75406
16250	A_71_P117281	Os06t0691600-01	LOC_Os06g47640	OsCML29 - Calmodulin-related calcium sensor protein, expressed	9.1257	9.1888	9.4347	9.1332		9.15725	9.28395		0.1267	0.552607
2106	A_71_P117281	Os06t0691600-01	LOC_Os06g47640	OsCML29 - Calmodulin-related calcium sensor protein, expressed	9.3613	9.0333	9.2374	9.182		9.1973	9.2097		0.0124	0.952122
5058	A_71_P117281	Os06t0691600-01	LOC_Os06g47640	OsCML29 - Calmodulin-related calcium sensor protein, expressed	9.178	8.9787	9.0709	9.1132		9.07835	9.09205		0.0137	0.913488
9755	A_71_P118404	Os07t0481200-01	LOC_Os07g29794	calmodulin binding heat shock protein, putative, expressed	9.8681	9.9556	10.133	10.418		9.91185	10.2755		0.36365	0.21488
46410	A_71_P118404	Os07t0481200-01	LOC_Os07g29794	calmodulin binding heat shock protein, putative, expressed	9.6528	9.7907	9.778	10.046		9.72175	9.912		0.19025	0.368632
52016	A_71_P118404	Os07t0481200-01	LOC_Os07g29794	calmodulin binding heat shock protein, putative, expressed	9.3949	9.6128	9.8839	9.8976		9.50385	9.89075		0.3869	0.173524
35458	A_71_P119105	Os07t0490200-02	LOC_Os07g30774	calmodulin-binding transcription activator 5, putative, expressed	8.8086	9.4952	8.7297	8.5168		9.1519	8.62325		-0.52865	0.351178
39336	A_71_P119105	Os07t0490200-02	LOC_Os07g30774	calmodulin-binding transcription activator 5, putative, expressed	8.6883	8.6874	8.3473	8.2224		8.68785	8.28485		-0.403	0.097859
7035	A_71_P119105	Os07t0490200-02	LOC_Os07g30774	calmodulin-binding transcription activator 5, putative, expressed	8.9148	8.7486	8.4804	8.3255		8.8317	8.40295		-0.42875	0.064066
27059	A_71_P118583	Os07t0623100-01	LOC_Os07g43030	calmodulin-binding transcription activator, putative, expressed	12.116	12.157	12.487	12.464		12.1365	12.4755		0.339	0.011695
56384	A_71_P118583	Os07t0623100-01	LOC_Os07g43030	calmodulin-binding transcription activator, putative, expressed	12.055	12.07	12.458	12.414		12.0625	12.436		0.3735	0.022226
5722	A_71_P118583	Os07t0623100-01	LOC_Os07g43030	calmodulin-binding transcription activator, putative, expressed	12.168	11.973	12.505	12.393		12.0705	12.449		0.3785	0.105574
4394	A_71_P118569	Os07t0633400-01	LOC_Os07g43970	calmodulin-binding protein, putative, expressed	6.144	6.3971	6.0473	6.2999		6.27055	6.1736		-0.09695	0.641987
878	A_71_P118569	Os07t0633400-01	LOC_Os07g43970	calmodulin-binding protein, putative, expressed	7.7378	6.5994	6.4236	6.3528		7.1686	6.3882		-0.7804	0.400488
52450	A_71_P118569	Os07t0633400-01	LOC_Os07g43970	calmodulin-binding protein, putative, expressed	6.1574	6.0662	6.0381	6.1833		6.1118	6.1107		-0.0011	0.991117
60083	A_71_P118850	Os07t0681400-01	LOC_Os07g48340	OsCML24 - Calmodulin-related calcium sensor protein, expressed	11.351	11.369	9.5716	9.6008		11.36	9.5862		-1.7738	0.000364
56693	A_71_P118850	Os07t0681400-01	LOC_Os07g48340	OsCML24 - Calmodulin-related calcium sensor protein, expressed	11.235	11.4	9.4469	9.5316		11.3175	9.48925		-1.82825	0.008755
23024	A_71_P118850	Os07t0681400-01	LOC_Os07g48340	OsCML24 - Calmodulin-related calcium sensor protein, expressed	11.243	11.601	9.5601	9.5954		11.422	9.57775		-1.84425	0.059377
25825	A_71_P117852	Os07t0687200-01	LOC_Os07g48780	OsCam1-2 - Calmodulin, expressed	6.1749	6.2076	6.1172	6.176		6.19125	6.1466		-0.04465	0.345338
14492	A_71_P117852	Os07t0687200-01	LOC_Os07g48780	OsCam1-2 - Calmodulin, expressed	6.1749	5.9113	6.1463	5.9216		6.0431	6.03395		-0.00915	0.962774
40120	A_71_P117852	Os07t0687200-01	LOC_Os07g48780	OsCam1-2 - Calmodulin, expressed	6.1147	5.8594	6.0131	6.0161		5.98705	6.0146		0.02755	0.864679
27123	A_71_P128538	Os08t0115200-01	LOC_Os08g02250	IQ calmodulin-binding motif domain containing protein, expressed	7.2482	7.6247	7.9704	7.9068		7.43645	7.9386		0.50215	0.220309
45953	A_71_P128538	Os08t0115200-01	LOC_Os08g02250	IQ calmodulin-binding motif domain containing protein, expressed	7.0931	7.3346	7.9915	7.7687		7.21385	7.8801		0.66625	0.056372
39692	A_71_P128538	Os08t0115200-01	LOC_Os08g02250	IQ calmodulin-binding motif domain containing protein, expressed	7.5019	7.7785	8.1907	7.8932		7.6402	8.04195		0.40175	0.187204
29301	A_71_P121097	Os08t0144100-01	LOC_Os08g04890	OsCML32 - Calmodulin-related calcium sensor protein, expressed	6.0473	6.1714	5.5804	5.8991		6.10935	5.73975		-0.3696	0.227963
37946	A_71_P121097	Os08t0144100-01	LOC_Os08g04890	OsCML32 - Calmodulin-related calcium sensor protein, expressed	5.861	6.2451	5.4235	5.5858		6.05305	5.50465		-0.5484	0.17643
31744	A_71_P122618	Os09t0309200-01	LOC_Os09g13890	calmodulin binding protein, putative, expressed	6.9914	6.7813	6.1639	6.3208		6.88635	6.24235		-0.644	0.045483
37472	A_71_P122618	Os09t0309200-01	LOC_Os09g13890	calmodulin binding protein, putative, expressed	6.7286	6.7644	6.3296	6.3943		6.7465	6.36195		-0.38455	0.019949
2032	A_71_P122618	Os09t0309200-01	LOC_Os09g13890	calmodulin binding protein, putative, expressed	6.8691	7.233	6.633	6.5541		7.05105	6.59355		-0.4575	0.22849
49854	A_71_P121873	Os09t0569300-01	LOC_Os09g39580	calmodulin-binding heat-shock protein, putative, expressed	6.8691	6.8337	6.9065	6.8271		6.8514	6.8668		0.0154	0.769588
50693	A_71_P121873	Os09t0569300-01	LOC_Os09g39580	calmodulin-binding heat-shock protein, putative, expressed	6.628	6.3971	6.7857	6.6658		6.51255	6.72575		0.2132	0.2816
41673	A_71_P121873	Os09t0569300-01	LOC_Os09g39580	calmodulin-binding heat-shock protein, putative, expressed	6.5738	6.6082	6.6979	6.6215		6.591	6.6597		0.0687	0.293269
23032	A_71_P124137	Os10t0375600-01	LOC_Os10g22950	calmodulin-binding transcription activator, putative, expressed	8.5759	8.854	8.1574	8.0375		8.71495	8.09745		-0.6175	0.101122
12925	A_71_P124138	Os10t0375600-01	LOC_Os10g22950	calmodulin-binding transcription activator, putative, expressed	7.8353	8.0017	7.5125	7.3987		7.9185	7.4556		-0.4629	0.055595
32566	A_71_P124138	Os10t0375600-01	LOC_Os10g22950	calmodulin-binding transcription activator, putative, expressed	8.0204	8.0798	7.4686	7.3436		8.0501	7.4061		-0.644	0.029857
40323	A_71_P124137	Os10t0375600-01	LOC_Os10g22950	calmodulin-binding transcription activator, putative, expressed	8.3717	8.6249	7.9611	7.8472		8.4983	7.90415		-0.59415	0.091976
48073	A_71_P124138	Os10t0375600-01	LOC_Os10g22950	calmodulin-binding transcription activator, putative, expressed	7.7378	7.9611	7.562	7.2667		7.84945	7.41435		-0.4351	0.152407
25196	A_71_P123474	Os10t0389000-01	LOC_Os10g25010	OsCML8 - Calmodulin-related calcium sensor protein, expressed	11.665	11.457	11.903	12.096		11.561	11.9995		0.4385	0.091301
11282	A_71_P123474	Os10t0389000-01	LOC_Os10g25010	OsCML8 - Calmodulin-related calcium sensor protein, expressed	11.42	11.217	11.691	11.997		11.3185	11.844		0.5255	0.121197
47580	A_71_P123474	Os10t0389000-01	LOC_Os10g25010	OsCML8 - Calmodulin-related calcium sensor protein, expressed	11.165	10.942	11.794	11.72		11.0535	11.757		0.7035	0.075177
32717	A_71_P123174	Os10t0411500-01	LOC_Os10g27170	calmodulin-binding protein, putative, expressed	6.7878	6.7057	6.0977	5.9894		6.74675	6.04355		-0.7032	0.011636
47057	A_71_P123174	Os10t0411500-01	LOC_Os10g27170	calmodulin-binding protein, putative, expressed	6.4859	6.4685	6.1691	6.2006		6.4772	6.18485		-0.29235	0.010032
28402	A_71_P123174	Os10t0411500-01	LOC_Os10g27170	calmodulin-binding protein, putative, expressed	6.6037	6.4933	6.1736	5.967		6.5485	6.0703		-0.4782	0.084856
28421	A_71_P123197	Os10t0420200-01	LOC_Os10g28420	IQ calmodulin-binding motif family protein, putative, expressed	7.0659	6.9253	7.8044	7.7532		6.9956	7.7788		0.7832	0.035243
1981	A_71_P123197	Os10t0420200-01	LOC_Os10g28420	IQ calmodulin-binding motif family protein, putative, expressed	7.2267	7.2183	8.2163	7.8527		7.2225	8.0345		0.812	0.140057
45830	A_71_P123197	Os10t0420200-01	LOC_Os10g28420	IQ calmodulin-binding motif family protein, putative, expressed	6.5284	6.9253	7.7637	7.4913		6.72685	7.6275		0.90065	0.077636
18268	A_71_P124737	Os11t0141400-01	LOC_Os11g04560	calmodulin-like protein 1, putative, expressed	11.172	11.381	13.137	13.66		11.2765	13.3985		2.122	0.048767
13496	A_71_P124737	Os11t0141400-01	LOC_Os11g04560	calmodulin-like protein 1, putative, expressed	11.102	11.314	13.13	13.492		11.208	13.311		2.103	0.019145
35465	A_71_P124737	Os11t0141400-01	LOC_Os11g04560	calmodulin-like protein 1, putative, expressed	10.802	11.34	12.967	13.486		11.071	13.2265		2.1555	0.028862
12059	A_71_P124902	Os11t0669100-01	LOC_Os11g44680	calmodulin binding protein, putative, expressed	8.2224	8.1029	8.5504	8.9751		8.16265	8.76275		0.6001	0.196041
10369	A_71_P124902	Os11t0669100-01	LOC_Os11g44680	calmodulin binding protein, putative, expressed	8.2398	8.0469	8.775	8.8766		8.14335	8.8258		0.68245	0.046197
56526	A_71_P124902	Os11t0669100-01	LOC_Os11g44680	calmodulin binding protein, putative, expressed	8.0632	8.1122	8.4241	8.8741		8.0877	8.6491		0.5614	0.239297
44456	A_71_P126758	Os12t0132300-02	LOC_Os12g03816	OsCML3 - Calmodulin-related calcium sensor protein, expressed	6.628	6.4933	6.6527	6.368		6.56065	6.51035		-0.0503	0.789903
17558	A_71_P126758	Os12t0132300-02	LOC_Os12g03816	OsCML3 - Calmodulin-related calcium sensor protein, expressed	6.8	6.519	6.5541	6.4357		6.6595	6.4949		-0.1646	0.436637
25104	A_71_P126436	Os12t0149900-02	LOC_Os12g05420	calmodulin-binding protein, putative, expressed	11.594	11.836	11.7	11.604		11.715	11.652		-0.063	0.696985
49561	A_71_P126436	Os12t0149900-02	LOC_Os12g05420	calmodulin-binding protein, putative, expressed	11.351	11.756	11.581	11.373		11.5535	11.477		-0.0765	0.777988
44091	A_71_P126436	Os12t0149900-02	LOC_Os12g05420	calmodulin-binding protein, putative, expressed	11.288	11.647	11.28	11.579		11.4675	11.4295		-0.038	0.88616
44893	A_71_P126049	Os12t0228800-01	LOC_Os12g12730	OsCML28 - Calmodulin-related calcium sensor protein, expressed	10.007	9.8549	5.8579	5.7404		9.93095	5.79915		-4.1318	0.000786
17241	A_71_P126049	Os12t0228800-01	LOC_Os12g12730	OsCML28 - Calmodulin-related calcium sensor protein, expressed	10.097	10.006	5.9481	5.9113		10.0515	5.9297		-4.1218	0.002027
46016	A_71_P126049	Os12t0228800-01	LOC_Os12g12730	OsCML28 - Calmodulin-related calcium sensor protein, expressed	10.178	9.9167	5.8027	5.7114		10.0473	5.75705		-4.2903	0.009584
12216	A_71_P125734	Os12t0547600-01	LOC_Os12g36110	calmodulin binding protein, putative, expressed	9.3613	8.8977	8.3862	8.3411		9.1295	8.36365		-0.76585	0.184225
4786	A_71_P125734	Os12t0547600-01	LOC_Os12g36110	calmodulin binding protein, putative, expressed	9.5282	8.9664	8.6083	8.5313		9.2473	8.5698		-0.6775	0.245021
53012	A_71_P125735	Os12t0547600-02	LOC_Os12g36110	calmodulin binding protein, putative, expressed	7.8136	7.1635	7.4089	7.3647		7.48855	7.3868		-0.10175	0.806921
29578	A_71_P125735	Os12t0547600-02	LOC_Os12g36110	calmodulin binding protein, putative, expressed	7.9611	7.4443	7.1142	7.5609		7.7027	7.33755		-0.36515	0.398949
35894	A_71_P125735	Os12t0547600-02	LOC_Os12g36110	calmodulin binding protein, putative, expressed	7.7481	7.1778	6.9436	7.4097		7.46295	7.17665		-0.2863	0.521048
19608	A_71_P126334	Os12t0556200-02	LOC_Os12g36910	calmodulin binding protein, putative, expressed	10.579	11.077	9.8271	10.222		10.828	10.0245		-0.80345	0.133644
60602	A_71_P126334	Os12t0556200-02	LOC_Os12g36910	calmodulin binding protein, putative, expressed	10.582	10.958	10.043	10.16		10.77	10.1015		-0.6685	0.149536
48563	A_71_P126334	Os12t0556200-02	LOC_Os12g36910	calmodulin binding protein, putative, expressed	10.139	10.722	9.8238	9.7918		10.4305	9.8078		-0.6227	0.277916
7352	A_71_P126335	Os12t0556200-01	LOC_Os12g36910	calmodulin binding protein, putative, expressed	10.152	10.509	9.3739	9.586		10.3305	9.47995		-0.85055	0.076584
36134	A_71_P126335	Os12t0556200-01	LOC_Os12g36910	calmodulin binding protein, putative, expressed	10.312	10.665	9.4811	9.6036		10.4885	9.54235		-0.94615	0.089314
38493	A_71_P126335	Os12t0556200-01	LOC_Os12g36910	calmodulin binding protein, putative, expressed	10.108	10.58	9.2881	9.5722		10.344	9.43015		-0.91385	0.104023
6557	A_71_P126338	Os12t0556500-01	LOC_Os12g36940	calmodulin binding protein, putative, expressed	9.0462	9.1723	8.5751	8.9237		9.10925	8.7494		-0.35985	0.261099
5908	A_71_P126338	Os12t0556500-01	LOC_Os12g36940	calmodulin binding protein, putative, expressed	9.2376	9.1775	8.8969	9.0484		9.20755	8.97265		-0.2349	0.162966
57301	A_71_P126338	Os12t0556500-01	LOC_Os12g36940	calmodulin binding protein, putative, expressed	8.9573	9.0579	8.6376	8.9712		9.0076	8.8044		-0.2032	0.427323
5586	A_71_P126046	Os12t0619000-01	LOC_Os12g42430	IQ calmodulin-binding motif domain containing protein, expressed	10.356	10.18	10.488	10.326		10.268	10.407		0.139	0.365794
56274	A_71_P126046	Os12t0619000-01	LOC_Os12g42430	IQ calmodulin-binding motif domain containing protein, expressed	9.9994	9.8796	10.055	9.8778		9.9395	9.9664		0.0269	0.827728
2906	A_71_P126046	Os12t0619000-01	LOC_Os12g42430	IQ calmodulin-binding motif domain containing protein, expressed	10.303	10.035	10.102	10.277		10.169	10.1895		0.0205	0.911436
avr indicates average log2 intensity value.

## Sheet: Sheet2
Index	ProbeName	SystematicName	MSU_Locus	MSU_Description	P/A (7.07)	WT1	WT2	Ch01_ho1	Ch01_ho2		avr_WT	Avr_ch1		fold ch1/wt	t-test ch1/wt
60083	A_71_P118850	Os07t0681400-01	LOC_Os07g48340	OsCML24 - Calmodulin-related calcium sensor protein, expressed	P	11.351	11.369	9.5716	9.6008		11.36	9.5862		-1.7738	0.000363545
56693	A_71_P118850	Os07t0681400-01	LOC_Os07g48340	OsCML24 - Calmodulin-related calcium sensor protein, expressed	P	11.235	11.4	9.4469	9.5316		11.3175	9.48925		-1.82825	0.00875515
16431	A_71_P101206	Os01t0135700-01	LOC_Os01g04330	OsCML16 - Calmodulin-related calcium sensor protein, expressed	P	14.323	14.637	12.551	12.433		14.48	12.492		-1.988	0.0291406
54114	A_71_P101206	Os01t0135700-01	LOC_Os01g04330	OsCML16 - Calmodulin-related calcium sensor protein, expressed	P	14.147	14.534	12.245	12.441		14.3405	12.343		-1.9975	0.0276324
55727	A_71_P101206	Os01t0135700-01	LOC_Os01g04330	OsCML16 - Calmodulin-related calcium sensor protein, expressed	P	14.154	14.53	12.112	12.434		14.342	12.273		-2.069	0.0150175
2672	A_71_P101637	Os01t0810300-01	LOC_Os01g59530	OsCML1 - Calmodulin-related calcium sensor protein, expressed	P	14.789	14.676	12.133	12.007		14.7325	12.07		-2.6625	0.00107656
59865	A_71_P101637	Os01t0810300-01	LOC_Os01g59530	OsCML1 - Calmodulin-related calcium sensor protein, expressed	P	14.616	14.412	11.925	11.714		14.514	11.8195		-2.6945	0.0029681
24021	A_71_P101637	Os01t0810300-01	LOC_Os01g59530	OsCML1 - Calmodulin-related calcium sensor protein, expressed	P	14.569	14.645	11.872	11.792		14.607	11.832		-2.775	0.000401876
17241	A_71_P126049	Os12t0228800-01	LOC_Os12g12730	OsCML28 - Calmodulin-related calcium sensor protein, expressed	P	10.097	10.006	5.9481	5.9113		10.0515	5.9297		-4.1218	0.00202737
44893	A_71_P126049	Os12t0228800-01	LOC_Os12g12730	OsCML28 - Calmodulin-related calcium sensor protein, expressed	P	10.007	9.8549	5.8579	5.7404		9.93095	5.79915		-4.1318	0.000786483
46016	A_71_P126049	Os12t0228800-01	LOC_Os12g12730	OsCML28 - Calmodulin-related calcium sensor protein, expressed	P	10.178	9.9167	5.8027	5.7114		10.0473	5.75705		-4.2903	0.00958385
