# Supplementary material for: A Systematic View of the MLO Family in Rice Suggests Their Novel Roles in Morphological Development, Diurnal Responses, the Light-Signaling Pathway, and Various Stress Responses
Source: Front Plant Sci. 2016 Sep 27;7:1413. doi: 10.3389/fpls.2016.01413 (PMC5037229; doi:10.3389/fpls.2016.01413)
Supplement: Table S3 — Summary of co-expression genes with OsMLO1, 2, 3, 4, 8, and 9 genes in 2532 anatomical samples using co-expression analysis tool in Genevestigator. [file Table3.XLSX]

## Sheet: Sheet1
Table S3: Summary of co-expression genes with OsMLO1, 2, 3, 4, 8 and 9 genes in 2532 anatomical samples using coexpression analysis tool in Genevestigator.
MLO gene	Co-expression gene	MSU_ID	Probe ID	Score of PCC value	Known gene name by Q-TARO	Known Function summarized in Q-TARO	Putative Function
MLO1	Os03g0385400	LOC_Os03g26820	Os.9710.1.S1_at	0.5728			LTPL52 - Protease inhibitor/seed storage/LTP family protein precursor
	Os08g0562600	LOC_Os08g44850	Os.8789.1.S1_at	0.5579			C2 domain containing protein
	Os06g0218500	LOC_Os06g11500	Os.7743.2.S1_x_at	0.5558			MCM9 - Putative minichromosome maintenance MCM family subunit 9
	Os07g0608400	LOC_Os07g41740	Os.9870.1.S1_at	0.5268			PHD finger protein
	Os01g0725000	LOC_Os01g52594	Os.51353.1.S1_x_at	0.526			expressed protein
	Os12g0180100	LOC_Os12g07970	Os.47939.1.S1_at	0.5223			transporter, major facilitator family
	Os10g0147900	LOC_Os10g05730	Os.18851.2.A1_at	0.5195			armadillo/beta-catenin repeat family protein
	Os06g0698600	LOC_Os06g48330	Os.15740.1.A1_at	0.5149			ATEXO70G1
	Os01g0933900	LOC_Os01g70770	Os.4698.1.S1_at	0.5142			glutathione S-transferase
	Os10g0506900	LOC_Os10g36260	Os.27780.2.S2_a_at	0.5091			expressed protein
	Os03g0180500	LOC_Os03g08284	Os.49483.2.S1_x_at	0.5066			expressed protein
	Os03g0235400	None	Os.53029.1.S1_at	0.506			--
	Os06g0186700	LOC_Os06g08750	Os.14290.1.S1_at	0.5041			integral membrane transporter family protein
	Os11g0182200	LOC_Os11g07960	Os.10765.1.S1_at	0.5031			transferase family protein
	Os09g0485600	LOC_Os09g31140	Os.51785.1.S1_at	0.498			ZOS9-16 - C2H2 zinc finger protein
	Os08g0135100	LOC_Os08g04110	Os.48856.1.S1_at	0.4959			transporter
	Os04g0247500	LOC_Os04g17479	Os.7668.1.S1_x_at	0.4924			expressed protein
	Os03g0252100	LOC_Os03g14730	Os.27673.1.S1_at	0.4904			gibberellin receptor GID1L2
	Os01g0622600	LOC_Os01g43410	Os.27820.1.S1_at	0.4904			CAMK_CAMK_like.9 - CAMK includes calcium/calmodulin depedent protein kinases
	Os05g0441500	LOC_Os05g36994	Os.6340.1.S1_at	0.4888			expressed protein
	Os06g0287700	LOC_Os06g17970	Os.50906.1.S1_at	0.4884			NBS-LRR disease resistance protein
	Os01g0745300	LOC_Os01g54190	Os.5530.1.S1_at	0.4877			expressed protein
	Os02g0245200	LOC_Os02g14800	Os.54344.1.S1_x_at	0.4869			expressed protein
	Os06g0226000	LOC_Os06g12170	Os.50577.1.A1_a_at	0.4856			expressed protein
	Os02g0597300	LOC_Os02g38392	Os.51991.1.S1_at	0.4829			NBS-LRR disease resistance protein
MLO2	Os08g0493900	LOC_Os08g38570	Os.19179.1.S1_at	0.7844			WD domain, G-beta repeat domain containing protein
	Os07g0517000	LOC_Os07g33340	Os.24708.1.S1_at	0.7706			DEAD-box ATP-dependent RNA helicase
	Os09g0116400	LOC_Os09g02810	Os.15542.1.S1_at	0.7547			CCAAT/enhancer-binding protein
	Os08g0542100	LOC_Os08g42920	Os.9188.1.S1_at	0.7525			60S ribosomal protein L7
	Os03g0172000	LOC_Os03g07580	Os.19264.1.S1_at	0.7502			OsNucAP1 - Putative Nucleoporin Autopeptidase homologue
	Os03g0372700	LOC_Os03g25620	Os.24639.1.S1_at	0.7497			LTV1
	Os01g0155600	LOC_Os01g06290	Os.18216.1.S1_at	0.7446			splicing factor, arginine/serine-rich
	Os05g0144200	LOC_Os05g05220	Os.10499.1.S1_at	0.7428			glioma tumor suppressor candidate region gene 2 protein
	Os07g0110200	LOC_Os07g01920	Os.14676.1.S1_at	0.739			nucleolar GTP-binding protein 1
	Os06g0137500	LOC_Os06g04600	Os.15940.1.S1_at	0.7375			Brix domain containing protein
	Os12g0109900	LOC_Os12g01916	Os.3740.1.S1_x_at	0.7357			double-stranded RNA binding motif containing protein
	Os06g0195900	LOC_Os06g09570	Os.14676.2.S1_at	0.7313			nucleolar GTP-binding protein 1
	Os02g0604100	LOC_Os02g39180	Os.10189.1.S1_at	0.7269			expressed protein
	Os05g0567400	LOC_Os05g49230	Os.20336.1.S1_at	0.7253			ribosomal RNA large subunit methyltransferase J
	Os03g0728800	LOC_Os03g51900	Os.14204.1.S1_at	0.7247			DEAD-box ATP-dependent RNA helicase
	Os07g0435400	LOC_Os07g25440	Os.23952.1.S1_at	0.7231			WD domain, G-beta repeat domain containing protein
	Os11g0298400	LOC_Os11g19250	Os.18832.1.S1_at	0.7175			AARP2CN domain containing protein
	Os04g0611500	LOC_Os04g52200	Os.36109.1.A1_at	0.7154			RNA recognition motif containing protein
	Os07g0647900	LOC_Os07g45360	Os.11258.1.S1_at	0.7143			DEAD/DEAH box helicase domain containing protein
	Os02g0804300	LOC_Os02g56020	Os.25112.1.S1_at	0.7074			methyltransferase
	Os08g0268900	LOC_Os08g16780	Os.6249.1.A1_at	0.7066			sin-like protein conserved region containing protein
	Os09g0352400	LOC_Os09g18320	Os.18949.1.S1_at	0.7044			bystin
	Os08g0412200	LOC_Os08g31810	Os.9309.1.S1_at	0.7028			RNA recognition motif containing protein
	Os06g0498500	LOC_Os06g30320	Os.21423.1.S1_at	0.7017			NOC3 - Putative nucleolar complex subunit 3
	Os07g0662600	LOC_Os07g46760	Os.27317.1.S1_at	0.7015			RNA recognition motif containing protein
MLO3	Os03g0148700	LOC_Os03g05470	Os.18786.1.S1_at	0.7645			tyrosine protein kinase domain containing protein
	Os08g0384500	LOC_Os08g29570	Os.17020.1.S1_x_at	0.7488			pleiotropic drug resistance protein 3
	Os06g0716000	LOC_Os06g50220	Os.15039.1.S1_at	0.7444			expressed protein
	Os01g0742400	LOC_Os01g53920	Os.11775.1.S2_at	0.7368			receptor-like protein kinase 5 precursor
	Os09g0425900	LOC_Os09g25760	Os.6961.1.S1_a_at	0.7359			tetraspanin family protein
	Os03g0270500	LOC_Os03g16390	Os.27177.1.S1_at	0.7202			avr9/Cf-9 rapidly elicited protein
	Os06g0666400	LOC_Os06g45570	Os.55395.1.S1_s_at	0.712			VQ domain containing protein
	Os10g0574700	LOC_Os10g42410	Os.7002.1.S1_at	0.7087			zinc-binding protein
	Os03g0297000	LOC_Os03g18560	Os.11237.1.S1_at	0.7083			DUF538 domain containing protein
	Os01g0826400	LOC_Os01g61080	Os.31521.1.S1_at	0.7068			WRKY24
	Os02g0475300	LOC_Os02g27480	Os.23054.1.S1_at	0.6929			membrane attack complex component/perforin/complement C9
	Os05g0414700	LOC_Os05g34270	Os.14199.1.S1_at	0.6877			inactive receptor kinase At1g27190 precursor
	Os02g0437200	LOC_Os02g24080	Os.21394.1.S1_at	0.6867			SNARE domain containing protein
	Os05g0530400	LOC_Os05g45410	Os.40018.1.S1_at	0.6847	oshsfa4d/spl7	Heat shock transcription factor A4d/ Lesion mimic	HSF-type DNA-binding domain containing protein
	Os01g0570800	LOC_Os01g38980	Os.5356.1.S1_at	0.684			calmodulin-binding protein
	Os12g0586000	LOC_Os12g39620	Os.46182.1.S1_at	0.6834			disease resistance protein
	Os01g0695800	LOC_Os01g50100	Os.11800.1.S1_s_at	0.6797			ABC transporter, ATP-binding protein
	Os06g0239200	LOC_Os06g13190	OsAffx.27605.1.S1_s_at	0.6694			expressed protein
	Os01g0639600	LOC_Os01g45250	Os.7206.1.S1_at	0.6684			DUF1645 domain containing protein
	Os06g0288100	LOC_Os06g18000	Os.11183.1.S1_s_at	0.6669			protein kinase domain containing protein
	Os09g0454600	LOC_Os09g28160	Os.23183.1.S1_at	0.6622			phosphate carrier protein, mitochondrial precursor
	Os02g0118200	LOC_Os02g02600	Os.39168.1.S1_at	0.6548			serine/threonine-protein kinase Cx32, chloroplast precursor
	Os02g0689500	LOC_Os02g46420	Os.11599.1.S1_at	0.6544			transposon protein, putative, unclassified
	Os02g0515200	LOC_Os02g31080	Os.14835.2.S1_at	0.6542			hydroxyproline-rich glycoprotein family protein
	Os06g0297800	LOC_Os06g19400	Os.20708.1.S1_at	0.652			GRAM and C2 domains containing protein
MLO4	Os12g0194600	LOC_Os12g09250	Os.18192.1.S1_at	0.5159			bZIP transcription factor domain containing protein
	Os01g0321800	LOC_Os01g21860	Os.1107.1.S1_at	0.499			AGAP010768-PA
	Os10g0554100	LOC_Os10g40590	Os.3049.1.S1_at	0.4884			oxysterol-binding protein
	Os03g0135400	LOC_Os03g04270	Os.25215.1.A1_at	0.4662			OsFBL10 - F-box domain and LRR containing protein
	Os02g0741100	LOC_Os02g50760	Os.49471.1.S1_at	0.4659			heat shock protein DnaJ
	Os03g0818300	LOC_Os03g60390	Os.9436.1.S1_at	0.457			PHD finger protein
	Os04g0684200	LOC_Os04g58750	Os.9165.1.S1_at	0.4556			protein kinase family protein
	Os09g0474100	LOC_Os09g29830	Os.38400.1.S1_at	0.4554			helix-loop-helix DNA-binding domain containing protein
	Os01g0833500	LOC_Os01g61690	Os.8355.1.S1_a_at	0.4542			OsSCP5 - Putative Serine Carboxypeptidase homologue
	Os02g0749500	LOC_Os02g51430	Os.11055.1.S1_at	0.4395			SEC6
	Os03g0728500	LOC_Os03g51870	Os.16055.1.S1_at	0.4323			FHA domain containing protein
	Os03g0711200	LOC_Os03g50320	Os.4752.1.S1_at	0.4321			phosphatidylinositol 4-kinase PI4K
	Os02g0826600	LOC_Os02g58030	Os.38001.1.A1_at	0.4296			leucine-rich repeat-containing protein 40
	Os01g0766900	LOC_Os01g56130	Os.29016.1.S1_at	0.4258			CSLC1 - cellulose synthase-like family C
	Os11g0234200	LOC_Os11g12650	Os.54501.1.S1_at	0.4233			PHD-finger domain containing protein
	Os01g0816400	LOC_Os01g60040	Os.31272.1.S2_at	0.4232			HEAT repeat family protein
	Os02g0791500	LOC_Os02g54890	Os.8158.1.S1_at	0.422			UDP-glucuronate 4-epimerase
	Os01g0107400	LOC_Os01g01740	Os.40425.1.A1_x_at	0.4217			protein kinase domain containing protein
	Os10g0410600	LOC_Os10g27050	Os.27801.1.A1_at	0.421			OsPP2Ac-4 - Phosphatase 2A isoform 4 belonging to family 2
	Os03g0397400	LOC_Os03g27960	Os.21823.1.S1_at	0.4196			sodium/calcium exchanger protein
	Os06g0275600	LOC_Os06g16400	Os.47378.1.S1_s_at	0.4183			helix-loop-helix DNA-binding domain containing protein
	Os02g0631000	LOC_Os02g41990	Os.7645.1.S1_at	0.4182			expressed protein
	Os02g0137000	LOC_Os02g04440	Os.14475.1.S1_at	0.4182			transducin family protein
	Os01g0857100	None	Os.54436.1.S1_at	0.4173			--
	Os12g0595000	LOC_Os12g40340	Os.7648.1.S1_at	0.4173			EXS family protein
MLO8	Os04g0657300	LOC_Os04g56230	Os.22651.1.S1_at	0.9489			polyprenyl synthetase
	Os06g0638200	LOC_Os06g43140	Os.50917.1.S1_at	0.9467			GA16396-PA
	Os04g0657500	LOC_Os04g56240	Os.7665.1.S1_at	0.9423			lipase
	Os10g0209700	LOC_Os10g14870	Os.5438.1.S1_at	0.9419			heavy metal-associated domain containing protein
	Os12g0189700	LOC_Os12g08790	OsAffx.19559.1.S1_at	0.9411			TPR domain protein
	Os04g0565400	LOC_Os04g47770	OsAffx.26509.1.S1_s_at	0.9409			cis-zeatin O-glucosyltransferase
	Os08g0101700	LOC_Os08g01140	Os.8012.1.S1_at	0.9404			cytochrome b561
	Os02g0326700	LOC_Os02g22100	Os.11736.1.S1_at	0.9392			OsRhmbd6 - Putative Rhomboid homologue
	Os01g0730500	LOC_Os01g53020	Os.49277.1.S1_at	0.9392			heat shock protein DnaJ
	Os08g0138900	LOC_Os08g04430	OsAffx.16825.1.S1_s_at	0.9382			expressed protein
	Os08g0114100	LOC_Os08g02210	Os.10410.1.S1_at	0.9372			expressed protein
	Os10g0530500	LOC_Os10g38710	Os.9775.1.S1_at	0.9353			glutathione S-transferase
	Os07g0160400	LOC_Os07g06660	Os.11753.1.S1_at	0.9336			glyoxalase family protein
	Os12g0420200	LOC_Os12g23180	Os.46071.1.S1_at	0.9324			3-beta hydroxysteroid dehydrogenase/isomerase family protein
	Os01g0866400	LOC_Os01g64660	Os.3408.1.A2_a_at	0.9314	oscfbp1/moc2	Photosynthetic sucrose biosynthesis/ Tiller bud outgrowth	fructose-1,6-bisphosphatase
	Os02g0638300	LOC_Os02g42570	Os.27686.1.S1_at	0.93			ferredoxin-thioredoxin reductase, variable chain
	Os01g0332800	LOC_Os01g22980	Os.15062.1.S1_a_at	0.93			OsSCP3 - Putative Serine Carboxypeptidase homologue
	Os04g0490800	LOC_Os04g41340	Os.12371.1.S1_at	0.9293			4-nitrophenylphosphatase
	Os07g0656700	LOC_Os07g46330	Os.5160.1.S1_at	0.9293			uncharacterized UPF0114 domain containing protein
	Os12g0169600	LOC_Os12g07210	Os.5725.1.S1_at	0.9292			expressed protein
	Os10g0492300	LOC_Os10g35030	Os.7861.2.S1_s_at	0.9281			IAP100
	Os03g0773800	LOC_Os03g56280	Os.26206.1.S1_at	0.9281			lactate/malate dehydrogenase
	Os03g0565200	LOC_Os03g36750	Os.6292.1.S1_at	0.9275			cbbY
	Os03g0152600	LOC_Os03g05800	Os.56167.1.S1_at	0.9274			expressed protein
	Os03g0128800	LOC_Os03g03670	Os.4324.1.S1_at	0.9271			expressed protein
MLO9	Os08g0359200	LOC_Os08g27040	Os.20657.1.S1_at	0.6254			lipid phosphatase protein
	Os04g0627000	LOC_Os04g53540	Os.12432.1.S1_a_at	0.6226			homeobox and START domains containing protein
	Os04g0281900	LOC_Os04g21320	Os.37630.1.S1_x_at	0.6033			membrane associated DUF588 domain containing protein
	Os08g0187500	LOC_Os08g08820	Os.11988.1.S1_at	0.5937			homeobox and START domains containing protein
	Os05g0489200	LOC_Os05g41030	Os.8994.1.S1_at	0.5798			LTPL67 - Protease inhibitor/seed storage/LTP family protein precursor
	Os05g0222200	LOC_Os05g13520	Os.7232.1.S1_at	0.5785			white-brown complex homolog protein 12
	Os06g0601000	LOC_Os06g39906	Os.26397.1.S1_at	0.5766			homeobox domain containing protein
	Os01g0771900	LOC_Os01g56510	Os.35685.1.S1_at	0.5733			periplasmic beta-glucosidase precursor
	Os02g0510600	LOC_Os02g30650	Os.8967.1.S1_a_at	0.5635			heavy metal-associated domain containing protein
	Os09g0526200	LOC_Os09g35760	Os.53299.1.S1_at	0.5577			homeobox and START domains containing protein
	Os05g0212400	LOC_Os05g12170	Os.13459.1.S1_at	0.5561			plant-specific domain TIGR01589 family protein
	Os04g0272700	LOC_Os04g20474	Os.7431.4.S1_x_at	0.5554			UDP-glucoronosyl and UDP-glucosyl transferase domain containing protein
	Os08g0224300	LOC_Os08g12780	Os.25324.1.A1_at	0.5502			chloroplast envelope membrane protein
	Os08g0532800	LOC_Os08g42040	Os.12758.1.S1_at	0.55			LTPL80 - Protease inhibitor/seed storage/LTP family protein precursor
	Os07g0602100	LOC_Os07g41080	Os.25481.1.S1_at	0.5489			hydrolase, alpha/beta fold family domain containing protein
	Os04g0497900	LOC_Os04g42030	Os.38386.1.A1_at	0.5471			expressed protein
	Os04g0528300	LOC_Os04g44610	Os.17440.1.S1_at	0.5446			white-brown complex homolog protein 11
	Os11g0533100	LOC_Os11g32880	Os.17502.1.S1_at	0.5429			DEAD-box ATP-dependent RNA helicase
	Os02g0730800	LOC_Os02g49820	Os.52416.1.S1_at	0.5429			RNA recognition motif family protein
	Os07g0629000	LOC_Os07g43580	Os.25588.2.S1_x_at	0.5401			MYB family transcription factor
	Os07g0231400	LOC_Os07g12770	Os.17662.1.S1_at	0.5368			transmembrane amino acid transporter protein
	Os07g0510100	LOC_Os07g32590	Os.18234.1.S1_at	0.5366			peptidase, M24 family protein
	Os06g0498900	LOC_Os06g30380	Os.20068.1.S1_at	0.5358			GTP binding protein
	Os04g0602000	LOC_Os04g51290	OsAffx.4145.1.S1_x_at	0.5344			expressed protein
	Os04g0601800	LOC_Os04g51280	Os.10087.1.S1_at	0.5326			DAG protein, chloroplast precursor
OsMLO11 has no probe on Genevestigator and others have no meaningful expressed genes. Top 25 coexpressed genes were listed.
